# Supplementary material for: Quantitatively Unraveling Hierarchy of Factors Impacting Virgin Olive Oil Phenolic Profile and Oxidative Stability
Source: Antioxidants (Basel). 2022 Mar 20;11(3):594. doi: 10.3390/antiox11030594 (PMC8945558; doi:10.3390/antiox11030594)
Supplement: Supplementary file 1 [file antioxidants-11-00594-s001.zip]

Archive with 1 entries (1 files):
- antioxidants-1633838-supplementary.pdf
